# Supplementary material for: The Relationship Between Composite Inflammatory Indices and Dry Eye in Hashimoto’s Disease-Induced Hypothyroid Patients
Source: Biomedicines. 2025 Oct 30;13(11):2675. doi: 10.3390/biomedicines13112675 (PMC12650015; doi:10.3390/biomedicines13112675)
Supplement: Supplementary file 1 [file biomedicines-13-02675-s001.zip]

Archive with 1 entries (1 files):
- biomedicines-3909777-supplementary.pdf
